# Supplementary material for: Reprogramming of cardiac phosphoproteome, proteome, and transcriptome confers resilience to chronic adenylyl cyclase-driven stress
Source: eLife. 2024 Jan 22;12:RP88732. doi: 10.7554/eLife.88732 (PMC10945681; doi:10.7554/eLife.88732)
Supplement: Figure 6—source data 2. [file elife-88732-fig6-data2.zip]

Archive with 7 entries (7 files):
- MGP_TotProt1-2 2023.01.11_16.05.11_Fl-UV.jpg
- MGP_TotProt1-2 2023.01.11_16.05.11_Fl-UV.tif
- MGP_UbfrK48 Snp 10+Y 2023.01.13_13.38.05_Ch+Marker.jpg
- MGP_UbfrK48 Snp 10+Y 2023.01.13_13.38.05_Ch-Marker.jpg
- MGP_UbfrK48 Snp 10+Y 2023.01.13_13.38.05_Ch-Marker.tif
- MGP_UbfrK48 Snp 10+Y 2023.01.13_13.38.05_Ch.tif
- Ubiquitination data_eLIFE REQUEST.pptx
